# Supplementary material for: Single Night Surveys of Moth Communities Can Serve as Ultra-Rapid Biodiversity Assessments
Source: Insects. 2022 Dec 9;13(12):1135. doi: 10.3390/insects13121135 (PMC9781280; doi:10.3390/insects13121135)
Supplement: Supplementary file 1 [file insects-13-01135-s001.zip › Table S1.xlsx]

## Sheet: NMDS
		Common Name	Clymene moth	Coleophora limnosipennela	Pink streak	Doubledays notocelia	Lesser cornstalk borer	Wheat Head armyworm	Phyillira tiger	Dot lined angle	Diamond back	Common grass veneer	Verbena bud moth	Greater black letter dart	Bilobed looper	Northern looper	Tobacco hornworm	European corn borer	Packards wave	Drab candylolomia	Paler diacme	Grease moth	Painted lichen moth	Early fan foot	Dark banded owlet	Sober renia	Wavy lined fan foot	Darker moodna	Cloaked marvel	Salt marsh moth	Dot lined white	Smeared dagger	American dagger	Eastern tent caterpillar	Polyphemus moth	Subterranean dart	Horned spanworm	Yellow euchlaena	Lesser grapevine looper	Greater grapevine looper	Broad banded eulogia	Reticulated fruitworm	Io	White marked tussock	Flowing line hypena	Dogbane saucrobotys	Dimorphic epipaschia	Rustic quaker	Arcigera flower
		Binomial	Haploa clymene	Coleophora limnosipennela	Dargida rubripennis	Notocelia rosaecolana	Elasmopalpus lignosACellus	Dargida diffusa	Grammia phyllira	Macaria abydata	Plutella xylostella	Crambus praefectellus	Endothenia hebesana	Xestia dolosa	Megalographa biloba	Trichoplusia ni	Manduca sexta	Ostrinia nubilalis	Cyclophora packardi	Condylolomia participalis	Diacme elealis	Aglossa cuprina	Hypoprepia fucosa	Zanclognatha cruralis	Phalaenophana pyramusalis	Renia sobrialis	Zanclognatha jacchusalis	Moodna ostrinella	Chytonix palliatricula	Estigmene acrea	Artace cribrarius	Acronicta oblinita	Acronicta americana	Malacosoma americanum	Antheraea polyphemus	Feltia subterranea	Nematocampa resistaria	Euchlaena amoenaria	Eulithis diversilineata	Eulithis gracilineata	Eulogia ochrifrontella	Cenopis reticulatana	Automeris io	Orgyia leucostigma	Hypena manalis	Saucrobotys futilalis	Epipaschia superatalis	Orthodes majuscula	Schinia arcigera
		Family	Erebidae	Coleophoridae	Noctuidae	Tortricidae	Pyralidae	Noctuidae	Erebidae	Geometridae	Plutellidae	Crambidae	Tortricidae	Noctuidae	Noctuidae	Noctuidae	Sphingidae	Crambidae	Geometridae	Pyralidae	Crambidae	Pyralidae	Erebidae	Erebidae	Erebidae	Erebidae	Erebidae	Pyralidae	Noctuidae	Erebidae	Lasiocampidae	Noctuidae	Noctuidae	Lasiocampidae	Saturniidae	Noctuidae	Geometridae	Geometridae	Geometridae	Geometridae	Pyralidae	Tortricidae	Saturniidae	Erebidae	Erebidae	Crambidae	Pyralidae	Noctuidae	Noctuidae
		Host Families	4		1	1	4	4	4	5	3	6	6	7	10	10	10	30	1	1		2	3	2	4	4	4	8	1	10	3	6	8	10	14	12	16					9	12	12	1	1	1	2	1
		Host Genera	10		1	4	6	8	10	10	10	12	15	20	22	28	30	300	1	1		2	6	6	8	8	8	16	20	22	8	10	12	20	20	26	40					10+	22	30	1	2	3	4	4
Location	Habitat	Site / Species #	252	9	174	356	202	173	248	306	422	158	208	502	325	494	323	375	165	149	182	45	281	509	408	452	510	341	134	213	83	41	33	319	68	238	346	216	225	226	227	2	87	369	278	455	212	370	462
Rockaway	Upland Deciduous	1	0	1	0	0	0	0	0	0	0	1	0	0	0	0	0	0	0	1	0	0	1	0	0	0	0	1	0	0	0	0	0	0	0	0	1	0	0	0	0	0	0	0	1	0	0	0	0
Duke Farms Cottage House	Upland Deciduous	2	0	1	1	0	0	0	0	0	0	0	0	0	0	0	0	0	0	0	0	0	0	0	0	0	0	0	1	0	0	0	0	0	0	0	1	0	0	0	0	0	0	0	0	0	0	0	1
Florham Park	Upland Deciduous	3	0	0	0	1	0	0	1	0	0	0	0	1	0	0	0	1	0	0	0	0	0	0	0	0	0	0	0	0	0	0	0	0	0	0	0	0	0	0	0	1	0	0	0	0	1	0	0
Duke Farms Parking Lot	Upland Deciduous	4	0	0	0	0	0	0	0	0	0	0	0	0	0	0	0	0	0	0	0	0	0	0	0	0	0	0	0	1	0	0	0	0	0	0	0	0	0	0	0	0	0	0	0	0	0	0	0
FPP Mountain Shed 2017	Pine Barrens	5	0	0	0	0	0	0	0	0	0	0	0	0	0	1	0	0	0	0	0	0	0	0	0	0	0	0	0	1	0	0	0	0	0	0	0	0	0	0	0	0	0	0	0	0	0	0	0
Wells Mills	Pine Barrens	6	0	0	0	0	0	0	0	0	0	0	0	0	0	0	0	0	1	1	0	0	1	0	0	0	0	0	0	0	0	0	0	0	0	0	0	0	0	1	0	0	1	0	0	0	1	0	0
FPP Mountain Shed 2016	Pine Barrens	7	0	0	1	0	0	0	0	0	0	0	0	0	0	0	0	0	0	0	0	0	1	0	0	0	0	0	0	0	0	1	0	0	0	0	0	0	0	0	0	0	0	0	0	0	0	0	0
End of Runway	Pine Barrens	8	0	0	0	0	0	0	0	0	0	0	0	0	0	0	1	0	0	0	0	0	0	0	0	0	0	0	1	0	0	0	0	0	1	0	0	0	0	0	1	0	0	0	0	0	0	0	0
Barnegat Light House	Maritime Forest	9	0	0	0	0	0	0	0	1	0	0	0	0	0	0	1	0	0	0	0	0	0	0	0	0	0	0	0	1	0	0	0	0	0	0	0	0	1	1	1	0	0	1	0	0	1	1	0
Island Beach Nature Center	Maritime Forest	10	0	0	1	0	1	0	0	0	0	1	0	0	1	0	0	0	0	0	0	0	0	0	0	0	0	0	0	0	0	0	0	0	0	0	0	0	0	0	0	0	0	0	0	0	0	0	0
Sandy Hook September 2019	Maritime Forest	11	0	0	0	0	0	0	0	0	0	0	1	1	0	0	0	0	1	0	0	0	0	0	0	0	0	1	0	0	1	0	0	0	0	1	0	0	1	1	1	0	0	1	0	0	0	0	1
Sandy Hook August 2019	Maritime Forest	12	0	0	1	0	0	1	0	0	0	0	0	0	0	0	1	0	0	0	0	0	0	0	0	0	0	0	0	0	0	1	0	0	0	0	0	0	0	0	0	0	0	1	0	0	0	0	1
Newark	Ruderal	13	0	0	0	0	0	0	0	0	0	0	0	0	0	0	0	0	0	0	0	0	0	0	0	0	0	0	0	0	0	0	0	0	0	0	0	0	0	0	0	0	0	0	0	0	0	0	0
Kawameeh Park	Ruderal	14	0	0	0	0	0	0	0	0	1	0	0	0	0	0	0	0	0	0	0	0	0	0	0	0	0	0	0	0	0	0	0	1	0	0	0	0	0	0	1	0	0	0	0	0	0	0	0
Hillside School	Ruderal	15	0	0	0	0	0	0	0	0	0	0	0	0	0	0	0	0	0	0	0	0	0	0	0	0	1	0	0	0	0	0	0	0	0	0	0	0	0	0	0	0	0	0	0	0	0	0	0
Princeton	Ruderal	16	0	0	0	0	0	0	0	0	0	0	0	1	0	0	0	0	0	0	0	0	0	0	0	0	0	0	0	0	0	0	0	0	0	0	0	1	0	0	1	0	0	0	0	0	0	0	0
Otter Lake	Palustrial Deciduous	17	1	0	0	0	0	0	0	0	0	0	0	0	0	0	0	0	0	0	0	0	0	0	1	1	0	0	0	0	0	0	0	0	0	0	1	0	0	0	1	0	0	0	0	0	0	0	0
Great Swamp	Palustrial Deciduous	18	1	0	0	0	0	0	0	0	0	0	0	0	0	0	0	0	0	0	0	0	0	0	1	0	0	0	0	1	0	0	1	0	0	0	0	0	0	0	0	0	0	0	0	1	0	1	0
Horseshoe Bend	Palustrial Deciduous	19	0	0	1	0	0	0	0	0	0	1	0	1	0	0	0	0	0	0	0	0	0	1	0	0	0	0	0	0	0	0	1	0	0	0	0	1	0	1	0	0	0	0	0	0	0	0	1
Passaic Floodplains	Palustrial Deciduous	20	0	0	0	0	0	0	0	0	0	0	0	1	0	0	0	0	0	0	1	0	0	0	0	0	0	0	0	0	0	0	0	0	0	0	0	1	0	1	0	0	0	0	0	0	0	0	0
[truncated: 463 more columns]
