# Supplementary material for: Single Night Surveys of Moth Communities Can Serve as Ultra-Rapid Biodiversity Assessments
Source: Insects. 2022 Dec 9;13(12):1135. doi: 10.3390/insects13121135 (PMC9781280; doi:10.3390/insects13121135)
Supplement: Supplementary file 1 [file insects-13-01135-s001.zip › Table S2.xlsx]

## Sheet: Locality Info
Site #	Location	Habitat	Latitude (N)	Longitude (W)	Date	Time
1	Rockaway	Upland Deciduous	40.9201	-74.5	26/27-Jul-2020	2045 - 0105
2	Duke Farms Cottage House	Upland Deciduous	40.5506	-74.6201	29/30-Jul-2018	2130 - 0104
3	Florham Park	Upland Deciduous	40.7835	-74.3992	8/9-Jul-2019	2325 - 0130
4	Duke Farms Parking Lot	Upland Deciduous	40.5509	-74.6533	2019-07-28	2020 - 2300
5	FPP Mountain Shed 2017	Pine Barrens	39.81	-74.5492	19/20-Aug-2017	2016 - 0120
6	Wells Mills	Pine Barrens	39.7961	-74.2747	14/15-Jul-2020	2044 - 0310
7	FPP Mountain Shed 2016	Pine Barrens	39.81	-74.5492	19/20-Jul-2016	2030 - 0140
8	End of Runway	Pine Barrens	39.8054	-74.5442	14/15-Aug-2015	2030 - 0140
9	Barnegat Light House	Maritime Forest	39.764	-74.1056	10/11-Aug-2019	2015 - 0113
10	Island Beach Nature Center	Maritime Forest	39.8093	-74.0915	2017-08-25	2120 - 2345
11	Sandy Hook September 2019	Maritime Forest	40.4506	-73.9906	21/22-Sep-2019	2110 - 0035
12	Sandy Hook August 2019	Maritime Forest	40.4587	-73.9969	29/30-Aug-2019	2115 - 0040
13	Newark	Ruderal	40.6989	-74.1267	2017-06-20	2010 - 0100
14	Kawameeh Park	Ruderal	40.6918	-74.2632	10/11-Jun-2015	2005 - 0107
15	Hillside School	Ruderal	40.6894	-74.2226	2015-06-07	2110 - 2335
16	Princeton	Ruderal	40.3862	-74.643	5/6-Jun-2020	2026 - 0115
17	Otter Lake	Palustrial Deciduous	40.5521	-74.6334	9/10-Aug-2017	2040 - 0110
18	Great Swamp	Palustrial Deciduous	40.7159	-74.5257	26/27-Jul-2019	2050 - 0145
19	Horseshoe Bend	Palustrial Deciduous	40.8476	-75.0695	6/7-Aug-2017	2100 - 0025
20	Passaic Floodplains	Palustrial Deciduous	40.8937	-75.3577	20/21-Aug-2017	2035 - 0048
